# Supplementary material for: Reassessment of Reliability and Reproducibility for Triple-Negative Breast Cancer Subtyping
Source: Cancers (Basel). 2022 May 24;14(11):2571. doi: 10.3390/cancers14112571 (PMC9179838; doi:10.3390/cancers14112571)
Supplement: Supplementary file 1 [file cancers-14-02571-s001.zip]

Archive with 1 entries (1 files):
- cancers-1685656-supplementary.pdf
